# Supplementary material for: Phenotypic diversity and temporal variability in a bacterial signaling network revealed by single-cell FRET
Source: eLife. 2017 Dec 12;6:e27455. doi: 10.7554/eLife.27455 (PMC5809149; doi:10.7554/eLife.27455)
Supplement: Figure 5—source data 1. [file elife-27455-fig5-data1.zip]

Archive with 3 entries (2 files):
- FIG5.mat
- __MACOSX/
- __MACOSX/._FIG5.mat
